# Supplementary material for: Synergistic Cytokine Production by ATP and PGE2 via P2X4 and EP3 Receptors in Mouse Bone-Marrow-Derived Mast Cells
Source: Cells. 2022 Feb 10;11(4):616. doi: 10.3390/cells11040616 (PMC8870111; doi:10.3390/cells11040616)
Supplement: Supplementary file 1 [file cells-11-00616-s001.zip]

Archive with 1 entries (1 files):
- cells-1552650-supplementary.pdf
